# Supplementary material for: Leafhopper salivary vitellogenin mediates virus transmission to plant phloem
Source: Nat Commun. 2024 Jan 2;15:3. doi: 10.1038/s41467-023-43488-5 (PMC10762104; doi:10.1038/s41467-023-43488-5)
Supplement: Supplementary file 4 — Source Data [file 41467_2023_43488_MOESM4_ESM.xlsx]

## Sheet: Statistical summary
Figure	Significance test method	Significant test objects		p-value	Summary
Fig. 1i	two-tailed t-test	Relative transcript level of NcVg gene	dsGFP vs dsNcVg	3.34e-06	****
Fig.1K	two-tailed t-test	H2O2 concentration (nmol/g)		0.0043	**
		POD activity (U/g)		0.0188	*
		CAT activity (U/mg protein)		0.0172	*
		MDA activity (nmol/mg protein)		0.0105	*
Fig.1m	two-tailed t-test	Number of feeding holes/cm2 (DAB)		0.0143	*
		Number of feeding holes/cm2 (H2DCFDA)		0.0335	*
Fig.1n	two-tailed t-test	Duration of Nc1 (s)		0.077	ns
		Duration of Nc2 (s)		0.4679	ns
		Duration of Nc3 (s)		0.0311	*
		Duration of Nc4 (s)		0.0016	**
Fig.2a	two-tailed t-test	Relative transcript level of NcVg	V- vs V+	0.0323	*
		Relative transcript level of NcRab5		0.0193	*
		Relative transcript level of NcRab27		0.0182	*
Fig.2c-ii	two-tailed t-test	Number of NcVg colocalized with NcRab5 (per 20×20 μm)		0.0005	***
		Number of NcVg colocalized with NcRab27a (per 20×20 μm)		0.0029	**
Fig.2d-ii	two-tailed t-test	Number of vesicles associated with NcVg antibody in cavities per section of one type III-cell		0.0006	***
Fig.3b	two-tailed t-test	H2O2 concentration (nmol/g)	WT vs NcVg2-OE (Nf )	0.0023	**
		POD activity (U/g)		0.0179	**
		CAT activity (U/mg protein)		0.0157	*
		MDA activity (nmol/mg protein)		0.0313	*
		H2O2 concentration (nmol/g)	WT vs NcVg2-OE (Feeding)	0.0038	**
		POD activity (U/g)		0.0137	*
		CAT activity (U/mg protein)		0.0108	*
		MDA activity (nmol/mg protein)		0.0238	*
Fig.3c	two-tailed t-test	Number of feeding holes/cm2 (DAB)	WT vs NcVg2-OE	0.0001	***
		Number of feeding holes/cm2 (H2DCFDA)		0.0037	**
Fig.3d	two-tailed t-test	Duration of Nc1 (s)		0.0005	***
		Duration of Nc2 (s)		0.8959	ns
		Duration of Nc3 (s)		0.0106	*
		Duration of Nc4 (s)		0.0014	**
Fig.4a	two-tailed t-test	JA concentration (ng/ml)	V- vs V+	0.3803	ns
		SA concentration (ng/ml)		0.227	ns
Fig.4b	two-tailed t-test	Relative transcript level of OsAOS1 (JA)		0.4408	ns
		Relative transcript level of OsEDS1 (SA)		0.3196	ns
		Relative transcript level of OsPR1 (SA)		0.137	ns
		Relative transcript level of OsPR5 (SA)		0.2334	ns
		Relative transcript level of OsEIN (ethylene)		0.1805	ns
Fig.4c	two-tailed t-test	H2O2 concentration (nmol/g)		0.0353	*
		POD activity (U/g)		0.0453	*
		CAT activity (U/mg protein)		0.0398	*
		MDA activity (nmol/mg protein)		0.0269	*
Fig.4e	two-tailed t-test	Number of feeding holes/cm2 (DAB)		0.0129	*
		Number of feeding holes/cm2 (H2DCFDA)		0.0105	*
Fig.4f	two-tailed t-test	Duration of Nc1 (s)		0.05	ns
		Duration of Nc2 (s)		0.0526	ns
		Duration of Nc3 (s)		0.0113	*
		Duration of Nc4 (s)		0.0031	**
Fig.5a	two-tailed t-test	Relative transcript level of NcVg	dsGFP vs dsNcVg	0.0054	**
		Relative transcript level of RDV P8		0.0066	**
Fig.5c	two-tailed t-test	H2O2 concentration (nmol/g)		0.026	*
		POD activity (U/g)		0.0042	**
		CAT activity (U/mg protein)		0.0091	**
		MDA activity (nmol/mg protein)		0.0209	*
Fig.5d	two-tailed t-test	Number of feeding holes/cm2 (DAB)		0.0372	*
		Number of feeding holes/cm2 (H2DCFDA)		0.0024	**
Fig.5e	two-tailed t-test	Duration of Nc1 (s)		0.0003	***
		Duration of Nc2 (s)		0.9696	ns
		Duration of Nc3 (s)		0.0014	**
		Duration of Nc4 (s)		1.73614e-05	****
Fig.5f	two-tailed t-test	Transmission rate (%)		0.0139	*
Fig.6f	two-tailed t-test	GST activity (U/g)	GFP vs OsGSTF12-GFP	0.0329	*
		H2O2 concentration (nmol/g)		0.0004	***
		GSH activity (μg/g)		0.0051	**
		GSSG activity (μg/g)		0.0069	**
Fig.6h	two-tailed t-test	GST activity (U/g)	Nf vs Feeding	0.0014	**
		GSH activity (μg/g)		0.0003	***
		GSSG activity (μg/g)		0.0314	*
Fig.6j	two-tailed t-test	GST activity (U/g)	V- vs V+	0.0163	*
		GSH activity (μg/g)		0.037	*
		GSSG activity (μg/g)		0.0253	*
Fig.6l	two-tailed t-test	GST activity (U/g)	dsGFP vs dsNcVg (V-)	0.0189	*
		GSH activity (μg/g)		0.0008	***
		GSSG activity (μg/g)		0.0325	*
		GST activity (U/g)	dsGFP vs dsNcVg (V+)	0.0081	**
		GSH activity (μg/g)		0.0177	*
		GSSG activity (μg/g)		0.0175	*
Fig.7a	two-tailed t-test	GST activity (U/g)	WT vs OsGSTF12-KO (Nf)	0.0077	**
		GSH activity (μg/g)		4.00673e-05	****
		GSSG activity (μg/g)		0.0083	**
		GST activity (U/g)	WT vs OsGSTF12-KO (Feeding)	1.28798e-05	****
		GSH activity (μg/g)		0.0099	***
		GSSG activity (μg/g)		0.0214	*
Fig.7b	two-tailed t-test	H2O2 concentration (nmol/g)	WT vs OsGSTF12-KO (Nf )	0.0008	***
		POD activity (U/g)		0.0287	*
		CAT activity (U/mg protein)		0.0144	*
		MDA activity (nmol/mg protein)		0.0234	*
		H2O2 concentration (nmol/g)	WT vs OsGSTF12-KO (Feeding)	0.015	*
		POD activity (U/g)		0.0016	**
		CAT activity (U/mg protein)		0.0009	**
		MDA activity (nmol/mg protein)		0.0081	*
Fig.7c	two-tailed t-test	Number of feeding holes/cm2 (DAB)	WT vs OsGSTF12-KO	0.009	*
		Number of feeding holes/cm2 (H2DCFDA)		0.0109	*
Fig.7d	two-tailed t-test	Duration of Nc1 (s)		1.27165e-05	****
		Duration of Nc2 (s)		0.0898	ns
		Duration of Nc3 (s)		0.0088	**
		Duration of Nc4 (s)		0.0022	**
Fig.7f	two-tailed t-test	GST activity (U/g)	WT vs NcVg2-OE (Nf)	1.69631e-05	****
		GSH activity (μg/g)		0.0031	**
		GSSG activity (μg/g)		0.0052	**
		GST activity (U/g)	WT vs NcVg2-OE (Feeding)	0.0244	*
		GSH activity (μg/g)		0.0055	**
		GSSG activity (μg/g)		0.0024	**
Fig.8b	two-tailed t-test	H2O2 concentration (nmol/g)	WT vs NcVg2-OE	0.0102	*
		POD activity (U/g)		0.0205	*
		CAT activity (U/mg protein)		0.0179	*
		MDA activity (nmol/mg protein)		0.0194	*
		H2O2 concentration (nmol/g)	WT vs OsGSTF12-KO	0.0218	*
		POD activity (U/g)		0.0123	*
		CAT activity (U/mg protein)		0.0002	**
		MDA activity (nmol/mg protein)		0.0156	*
Fig.8c	two-tailed t-test	Number of feeding holes/cm2 (DAB)	WT vs NcVg2-OE	1.22843e-06	****
		Number of feeding holes/cm2 (H2DCFDA)		0.0003	***
		Number of feeding holes/cm2 (DAB)	WT vs OsGSTF12-KO	7.10247e-07	****
		Number of feeding holes/cm2 (H2DCFDA)		2.73551e-06	****
Fig.8d	two-tailed t-test	GST activity (U/g)	WT vs NcVg2-OE	0.0001	***
		GSH activity (μg/g)		0.0016	**
		GSSG activity (μg/g)		0.0021	**
		GST activity (U/g)	WT vs OsGSTF12-KO	0.0176	*
		GSH activity (μg/g)		0.0398	*
		GSSG activity (μg/g)		0.0474	*
Fig.8e	two-tailed t-test	Transmission rate (%)	WT vs NcVg2-OE	0.0135	*
			WT vs OsGSTF12-KO	0.0021	**
Fig.8f	two-tailed t-test	H2O2 concentration (nmol/g)	GFP vs NcVg1-GFP	0.028	*
			GFP vs NcVg2-GFP	6.92913e-06	****
			GFP vs NcVg3-GFP	0.2658	ns
			GFP vs NcVg4-GFP	0.0009	***
		GST activity (U/g)	GFP vs NcVg1-GFP	0.6781	ns
			GFP vs NcVg2-GFP	0.0027	**
			GFP vs NcVg3-GFP	0.5564	ns
			GFP vs NcVg4-GFP	0.6363	ns
		GSH activity (μg/g)	GFP vs NcVg1-GFP	0.0065	**
			GFP vs NcVg2-GFP	0.0019	**
			GFP vs NcVg3-GFP	0.5251	ns
			GFP vs NcVg4-GFP	0.0002	***
Fig.8g	two-tailed t-test	H2O2 concentration (nmol/g)	His-GFP vs His-NcVg1	0.2853	ns
			His-GFP vs His-NcVg2	0.029	*
			His-GFP vs His-NcVg3	0.2634	ns
			His-GFP vs His-NcVg4	0.8415	ns
		GST activity (U/g)	His-GFP vs His-NcVg1	0.5515	ns
			His-GFP vs His-NcVg2	0.0019	**
			His-GFP vs His-NcVg3	0.4688	ns
			His-GFP vs His-NcVg4	0.6837	ns
		GSH activity (μg/g)	His-GFP vs His-NcVg1	0.1319	ns
			His-GFP vs His-NcVg2	0.0034	**
			His-GFP vs His-NcVg3	0.122	ns
			His-GFP vs His-NcVg4	0.2392	ns
		GSSG activity (μg/g)	His-GFP vs His-NcVg1	0.3395	ns
			His-GFP vs His-NcVg2	0.005	**
			His-GFP vs His-NcVg3	0.9582	ns
			His-GFP vs His-NcVg4	0.6863	ns
Fig. S2b	two-tailed t-test	Relative transcript level of NcRab5 gene	dsGFP vs dsNcVg	0.5919	ns
Fig.S2e	two-tailed t-test	JA concentration (ng/ml)	Nf vs Feeding	0.0254	*
		SA concentration (ng/ml)		0.9217	ns
Fig.S2f	two-tailed t-test	Relative transcript level of OsAOS1 (JA)		0.0258	*
		Relative transcript level of OsEDS1 (SA)		0.1939	ns
		Relative transcript level of OsPR1 (SA)		0.6897	ns
		Relative transcript level of OsPR5 (SA)		0.1019	ns
		Relative transcript level of OsEIN (ethylene)		0.103	ns
Fig.S2g	two-tailed t-test	H2O2 concentration (nmol/g)		0.0008	***
		POD activity (U/g)		0.0056	**
		CAT activity (U/mg protein)		1.18711e-05	****
		MDA activity (nmol/mg protein)		0.0029	**
Fig.S3a	two-tailed t-test	JA concentration (ng/ml)	dsGFP vs dsNcVg	0.1695	ns
		SA concentration (ng/ml)		0.3022	ns
Fig.S3b	two-tailed t-test	Relative transcript level of OsAOS1 (JA)		0.9281	ns
		Relative transcript level of OsEDS1 (SA)		0.6209	ns
		Relative transcript level of OsPR1 (SA)		0.9534	ns
		Relative transcript level of OsPR5 (SA)		0.4692	ns
		Relative transcript level of OsEIN (ethylene)		0.7741	ns
Fig.S5d	two-tailed t-test	Grain length (mm)	WT vs NcVg2-OE #1	7.54994e-26	****
		Grain width (mm)		1.32288e-26	****
		Grain length (mm)	WT vs NcVg2-OE #5	2.98537e-26	****
		Grain width (mm)		6.33622e-26	****
Fig.S6	two-tailed t-test	Relative transcript level of OsAOS1 (JA)	dsGFP vs dsNcVg	0.1527	ns
		Relative transcript level of OsEDS1 (SA)		0.2230	ns
		Relative transcript level of OsPR1 (SA)		0.9254	ns
		Relative transcript level of OsPR5 (SA)		0.4324	ns
Fig.S8e	two-tailed t-test	Grain length (mm)	WT vs OsGSTF12-KO #12	0.2763	ns
		Grain width (mm)		3.88299e-26	****
		Grain length (mm)	WT vs OsGSTF12-KO #29	0.3153	ns
		Grain width (mm)		2.3218e-22	****

## Sheet: qRT-PCR summary
Fig. 1i	dsGFP				dsNcVg
	Sample	Target gene	Ct	Normalized expression values	Sample	Target gene	Ct	Normalized expression values
	1	NcEF1	22.4686	internal reference	1	NcEF1	22.7812	internal reference
			22.5168				22.9702
			22.4053				22.5309
		NcVg	25.7486	1		NcVg	30.1661	0.0926523
			26.0309				29.6186
			26.0058				29.3952
	2	NcEF1	22.1543	internal reference	2	NcEF1	22.4223	internal reference
			22.2066				22.0313
			22.8565				22.3703
		NcVg	26.4692	0.5		NcVg	28.7949	0.12
			27.368				29.154
			27.1619				28.5091
	3	NcEF1	23.917	internal reference	3	NcEF1	22.8808	internal reference
			23.8189				22.8397
			24.1633				22.9736
		NcVg	27.2083	1.01		NcVg	31.8228	0.02
			27.9576				32.1157
			27.3041				32.1378
	4	NcEF1	22.6446	internal reference	4	NcEF1	22.1561	internal reference
			22.5545				22.0778
			22.4452				22.1615
		NcVg	26.0159	0.89		NcVg	28.6086	0.14
			26.0978				28.4
			26.5016				28.2997
	5	NcEF1	22.3424	internal reference	5	NcEF1	21.0778	internal reference
			22.1861				21.002
			22.452				21.054
		NcVg	26.1255	0.79		NcVg	27.7697	0.11
			26.155				27.8049
			26.1361				27.624
					6	NcEF1	24.578	internal reference
							24.6508
							24.8556
						NcVg	31.3409	0.12
							31.059
							31.3048
					7	NcEF1	22.8127	internal reference
							22.9193
							22.8063
						NcVg	29.1626	0.13
							29.1063
							29.4108
Fig.2a	V-				V+
	Sample	Target gene	Ct	Normalized expression values	Sample	Target gene	Ct	Normalized expression values
	1	NcEF1	27.3692	internal reference	1	NcEF1	27.0235	internal reference
			27.3035				27.8377
			27.4936				27.6731
		NcVg	28.156	1		NcVg	26.7298	3.1529
			27.9352				26.7876
			28.1682				26.378
		NcRab5	26.3087	1		NcRab5	25.6587	1.7924
			26.2262				25.4245
			26.0559				25.5591
		NcRab27a	26.9515	1		NcRab27a	26.1391	2.2224
			26.9152				26.1189
			26.9946				25.7527
	2	NcEF1	25.9196	internal reference	2	NcEF1	28.637	internal reference
			26.0145				28.7895
			26.2404				28.5979
		NcVg	27.5279	0.5623		NcVg	29.1297	1.39
			27.5471				28.5981
			27.7251				29.0543
		NcRab5	24.9398	1.1269		NcRab5	25.8714	3.0917
			24.6196				25.9548
			24.5723				25.7578
		NcRab27a	25.751	0.9115		NcRab27a	27.433	1.87
			25.5619				27.1693
			26.0591				27.435
	3	NcEF1	26.6364	internal reference	3	NcEF1	28.0095	internal reference
			26.7992				28.1327
			26.5864				28.344
		NcVg	28.4775	0.4593		NcVg	28.1588	1.4503
			28.7756				28.5193
			28.3012				28.3493
		NcRab5	25.2748	1.02		NcRab5	25.5216	2.9
			25.7766				25.202
			25.3799				25.6601
		NcRab27a	26.6421	0.86		NcRab27a	25.8926	3.16
			26.3679				25.9703
			26.3885				26.4612
	4	NcEF1	27.7591	internal reference	4	NcEF1	26.3743	internal reference
			27.7008				26.3334
			27.4481				26.2913
		NcVg	28.7862	0.8911		NcVg	26.2541	1.16
			28.541				27.3685
			28.27				27.1826
					5	NcEF1	28.9827	internal reference
							29.0441
							28.9681
						NcVg	28.5	2.69
							28.4482
							27.9533
Fig.4b	V-				V+
	Sample	Target gene	Ct	Normalized expression values	Sample	Target gene	Ct	Normalized expression values
	1	OsUBC	20.5117	internal reference	1	OsUBC	19.2716	internal reference
			20.1771				19.6481
			20.1477				19.5114
		OsAOS1	20.5584	1		OsAOS1	20.339	0.85
			21.3197				20.1606
			20.7384				20.4716
		OsEDS1	19.9877	1		OsEDS1	19.5965	0.84
			20.2057				19.6819
			20.3689				19.6695
		OsPR1	19.977	1		OsPR1	19.1997	1.04
			19.9635				19.3615
			20.1019				18.9818
		OsPR5	23.3414	1		OsPR5	23.031	0.66
			22.8784				23.0108
			23.0966				22.7094
		OsEIN	21.2624	1		OsEIN	21.239	0.59
			21.177				21.3711
			21.3769				21.1188
	2	OsUBC	20.3433	internal reference	2	OsUBC	19.6884	internal reference
			19.9352				19.6097
			20.2185				20.0722
		OsAOS1	20.9172	1.04		OsAOS1	20.7119	0.99
			20.7616				20.072
			20.5082				20.577
		OsEDS1	20.4158	0.88		OsEDS1	20.2572	0.84
			20.3534				20.0293
			20.0767				19.6961
		OsPR1	20.0552	1.09		OsPR1	19.2623	1.13
			19.7415				19.4863
			19.6211				19.3656
		OsPR5	23.3529	0.75		OsPR5	22.7693	0.80
			23.3846				23.1036
			23.562				23.0334
		OsEIN	21.3412	0.87		OsEIN	20.6196	0.84
			21.1771				21.0598
			21.6607				21.9245
	3	OsUBC	20.1711	internal reference	3	OsUBC	20.1501	internal reference
			20.3769				20.1463
			20.1526				19.5284
		OsAOS1	20.8386	1.31		OsAOS1	20.2588	1.07
			20.0194				20.474
			20.66				20.776
		OsEDS1	20.4401	0.94		OsEDS1	20.3169	0.78
			20.2383				20.0919
			20.0661				20.3731
		OsEIN	21.355	1.01		OsPR1	19.5371	1.06
			21.1988				19.6864
			21.1099				19.7047
	4	OsUBC	21.2259	internal reference		OsPR5	22.5086	0.93
			20.7122				23.2297
			21.0478				23.1741
		OsAOS1	21.7794	0.87		OsEIN	21.4084	0.82
			21.86				21.1887
			21.8223				21.2327
		OsEDS1	21.5583	0.71	4	OsUBC	20.7466	internal reference
			21.2026				20.6868
			21.542				21.0507
		OsPR1	20.8424	0.91		OsAOS1	21.348	0.97
			20.8232				21.6113
			21.0164				21.4932
		OsPR5	23.7679	1.16		OsEDS1	20.9563	0.79
			23.882				21.2535
			23.3332				21.0743
		OsEIN	22.7222	0.68		OsPR1	20.2661	1.15
			22.5866				20.3269
			22.4199				20.5576
						OsPR5	23.9355	0.84
							23.9261
							23.8864
						OsEIN	21.7863	0.73
							22.5784
							22.8179
Fig.5a	dsGFP				dsNcVg
	Sample	Target gene	Ct	Normalized expression values	Sample	Target gene	Ct	Normalized expression values
	1	NcEF1	21.2405	internal reference	1	NcEF1	21.4143	internal reference
			21.2442				21.2213
			21.3537				21.6976
		NcVg	17.1323	1.016		NcVg	20.2993	0.117
			17.6089				21.5972
			17.2377				20.425
		P8	25.1569	1.03		P8	26.3908	0.534
			25.2708				26.6068
			25.8008				26.5104
	2	NcEF1	21.0962	internal reference	2	NcEF1	21.7536	internal reference
			21.9419				21.3182
			21.4715				21.5364
		NcVg	17.9559	0.743		NcVg	23.3195	0.021
			18.4423				23.1293
			17.8272				23.0609
		P8	26.0919	0.869		P8	34.3418	0.002
			25.5159				35.1392
			26.2286				34.6743
	3	NcEF1	20.4779	internal reference	3	NcEF1	21.2369	internal reference
			20.3252				21.0186
			20.3649				21.3989
		NcVg	17.7572	0.362		NcVg	23.0258	0.021
			17.8072				23.1335
			18.2141				22.4926
		P8	24.0405	1.876		P8	31.7285	0.01
			23.496				32.0932
			23.4233				32.2991
	4	NcEF1	21.0348	internal reference	4	NcEF1	21.6629	internal reference
			21.8545				21.6304
			21.139				21.4104
		NcVg	19.7042	0.211		NcVg	21.0327	0.092
			19.6041				21.1138
			19.8094				21.0451
		P8	25.3253	1.299		P8	31.4424	0.017
			25.4215				32.0315
			25.2113				31.41
	5	NcEF1	21.4634	internal reference	5	NcEF1	21.4232	internal reference
			21.5052				21.891
			21.3222				21.8742
		NcVg	19.2343	0.283		NcVg	21.7263	0.062
			19.3102				22.0171
			19.3638				21.7134
		P8	26.1958	0.726	6	NcEF1	21.4952	internal reference
			25.7599				21.5518
			26.1816				21.4558
	6	NcEF1	21.0392	internal reference		NcVg	21.8225	0.042
			21.2506				21.9774
			21.3305				22.887
		NcVg	18.6206	0.377
			18.7819
			18.6133
Fig. S2b	dsGFP				dsNcVg
	Sample	Target gene	Ct	Normalized expression values	Sample	Target gene	Ct	Normalized expression values
	1	NcEF1	20.294	internal reference	1	NcEF1	25.6244	internal reference
			20.4551				25.5899
			20.4522				25.5235
		NcRab5	25.9838	1		NcRab5	31.2732	0.87
			25.6243				31.426
			25.839				30.9338
	2	NcEF1	21.3381	internal reference	2	NcEF1	20.2528	internal reference
			21.3131				20.3986
			21.3127				20.3227
		NcRab5	26.6844	1.14		NcRab5	25.3224	1.45
			26.5879				25.0749
			26.386				25.2374
	3	NcEF1	22.5538	internal reference	3	NcEF1	20.7887	internal reference
			22.425				20.9603
			22.6862				20.985
		NcRab5	27.8582	1.07		NcRab5	26.0277	1.4
			27.6632				25.5875
			28.1706				25.9609
	4	NcEF1	21.6501	internal reference	4	NcEF1	22.1883	internal reference
			21.591				22.0293
			21.6886				22.1523
		NcRab5	27.4364	0.85		NcRab5	28.3206	0.77
			27.1863				27.5373
			27.2535				28.0465
Fig.S2f	Nf				Feeding
	Sample	Target gene	Ct	Normalized expression values	Sample	Target gene	Ct	Normalized expression values
	1	OsUBC	21.933	internal reference	1	OsUBC	21.5685	internal reference
			21.6927				21.4564
			21.7371				21.475
		OsOAS1	20.2668	1		OsOAS1	20.1876	1.37
			20.6924				19.6602
			20.4545				19.4816
		OsEDS1	22.6511	1		OsEDS1	23.3394	0.74
			22.612				22.6598
			22.8226				22.6638
		OsPR1	20.7872	1		PR1	20.9757	0.8785
			21.1566				21.1098
			21.3091				20.8827
		OsPR5	21.5161	1		OsPR5	20.5853	1.39
			21.3647				20.8576
			21.8518				21.0514
		OsEIN	22.426	1		OsEIN	22.3179	0.95
			22.0656				21.9617
			22.333				21.9595
	2	OsUBC	22.1056	internal reference	2	OsUBC	22.216	internal reference
			21.9217				22.2374
			21.9231				22.1935
		OsOAS1	20.6534	0.99		OsOAS1	21.0049	1.35
			20.8743				21.1387
			20.5481				19.7984
		OsEDS1	23.1625	0.84		OsEDS1	24.3328	0.42
			23.2507				24.4173
			23.0213				24.3322
		PR1	23.0169	0.287		PR1	22.2314	0.6074
			23.1225				22.3176
			23.1186				22.1537
		OsPR5	22.4133	0.74		OsPR5	21.6982	1.17
			22.411				21.6299
			21.8818				22.0502
		OsEIN	22.5541	0.91		OsEIN	22.111	1.72
			22.5181				21.6892
			22.7935				22.0174
	3	OsUBC	21.2475	internal reference	3	OsUBC	21.9541	internal reference
			21.32				21.9388
			21.1612				21.6472
		OsOAS1	20.2958	0.87		OsOAS1	20.321	1.11
			20.1643				20.5241
			19.9486				20.3301
		OsEDS1	22.4588	0.78		OsEDS1	22.7956	0.92
			22.4181				22.9531
			22.6559				22.8839
		PR1	21.9245	0.4328		PR1	22.0231	0.5443
			21.6069				22.3111
			21.7451				21.8219
		OsPR5	21.5368	0.82		OsPR5	20.453	2.35
			21.0047				20.5441
			21.5125				20.2625
		OsEIN	21.9053	0.92		OsEIN	21.8685	1.21
			22.0425				22.1521
			21.6582				22.2162
	4	OsUBC	21.8113	internal reference
			21.7094
			21.7084
		OsEDS1	22.6875	0.98
			22.5757
			22.7832
		OsEIN	22.4464	0.77
			22.8646
			22.5392
Fig.S3b	dsGFP				dsNcVg
	Sample	Target gene	Ct	Normalized expression values	Sample	Target gene	Ct	Normalized expression values
	1	OsUBC	20.9867	internal reference	1	OsUBC	20.358	internal reference
			20.7415				20.8231
			20.7674				20.4259
		OsAOS1	21.4941	1		OsAOS1	21.997	0.73
			21.8371				21.8057
			21.7429				21.8169
		OsEDS1	21.6939	1		OsEDS1	23.2496	0.32
			21.653				23.4419
			22.37				23.0997
		OsPR1	22.4406	1		OsPR1	22.8775	0.62
			22.4382				22.6598
			22.271				22.898
		OsPR5	21.5539	1		OsPR5	23.1013	0.32
			21.6236				23.2087
			22.1141				23.115
		OsEIN	22.0928	1		OsEIN	22.838	0.57
			22.1409				22.5793
			22.3113				22.7881
	2	OsUBC	22.2534	internal reference	2	OsUBC	20.9813	internal reference
			22.5524				20.9496
			22.8389				20.6717
		OsAOS1	23.9922	0.69		OsAOS1	21.7799	0.89
			23.8992				21.8512
			24.0066				22.1082
		OsEDS1	24.2124	0.65		OsEDS1	22.8858	0.52
			24.2928				22.8893
			24.327				22.8908
		OsPR1	25.1831	0.47		OsPR1	23.0524	0.64
			25.1478				23.1941
			25.3203				22.9763
		OsPR5	24.4364	0.48		OsPR5	22.6388	0.55
			24.5434				22.5796
			24.7472				22.8484
		OsEIN	24.2766	0.86		OsEIN	22.6817	0.8
			24.1373				22.589
			24.0237				22.3854
	3	OsUBC	21.4581	internal reference	3	OsUBC	20.5585	internal reference
			21.014				20.9239
			21.0137				20.8422
		OsAOS1	24.5627	0.14		OsAOS1	22.4244	0.62
			25.2304				22.2879
			24.851				22.2885
		OsEDS1	24.9682	0.17		OsEDS1	22.1745	0.72
			24.8214				22.4262
			24.7621				22.4254
		OsPR1	25.2477	0.18		OsPR1	22.8515	0.65
			25.1183				22.9816
			25.1736				23.0808
		OsPR5	25.1863	0.16		OsPR5	23.0685	0.41
			24.6247				22.7898
			24.4889				23.1483
		OsEIN	24.4754	0.25		OsEIN	22.4304	0.94
			24.69				22.2519
			24.4805				22.0513
	4	OsUBC	20.0486	internal reference	4	OsUBC	21.1369	internal reference
			20.3264				21.2897
			20.3722				21.0303
		OsAOS1	22.0943	0.48		OsAOS1	24.6941	0.16
			22.1803				24.5393
			22.2228				24.6811
		OsEDS1	22.615	0.39		OsEDS1	24.3153	0.21
			22.7147				24.7045
			22.7888				24.5045
		OsPR1	22.9267	0.49		OsPR1	25.2076	0.18
			22.8931				25.2598
			22.7173				25.1422
		OsPR5	22.4112	0.38		OsPR5	25.0127	0.13
			22.6276				25.0552
			22.7068				25.0425
		OsEIN	22.2974	0.75		OsEIN	24.2922	0.29
			21.9298				24.2998
			21.8868				24.2388
Fig.S6	dsGFP				dsNcVg
	Sample	Target gene	Ct	Normalized expression values	Sample	Target gene	Ct	Normalized expression values
	1	OsUBC	20.3549	internal reference	1	OsUBC	20.0807	internal reference
			20.7909				19.889
			20.7162				20.0435
		OsAOS1	20.1395	1		OsAOS1	19.5559	1.08
			20.319				19.23
			20.1511				19.7023
		OsEDS1	22.4425	1		OsEDS1	21.5618	0.99
			22.0407				21.8576
			22.5206				21.8158
		OsPR1	20.6116	1		OsPR1	19.8951	1.15
			20.611				20.088
			20.7166				19.5756
		OsPR5	21.4646	1		OsPR5	21.0286	0.85
			21.4904				21.2983
			21.5766				21.1148
	2	OsUBC	23.2445	internal reference	2	OsUBC	20.0164	internal reference
			23.5326				20.3327
			23.5282				20.5205
		OsAOS1	23.6306	0.59		OsAOS1	21.7382	0.28
			23.7499				21.7289
			24.0217				21.7904
		OsEDS1	24.7982	1.14		OsEDS1	22.0679	1.2
			25.2148				21.3547
			24.9384				22.018
		OsPR1	23.1384	1.16		OsPR1	20.0958	1.1
			23.2656				20.2101
			23.376				20.2741
		OsPR5	24.4202	1		OsPR5	21.0478	1.1
			24.2471				21.0563
			24.3437				21.1183
	3	OsUBC	21.5986	internal reference	3	OsUBC	20.4057	internal reference
			21.3145				20.3611
			21.5167				20.8163
		OsAOS1	20.5235	1.38		OsAOS1	21.2424	0.48
			20.3714				21.3869
			21.0251				20.9563
		OsEDS1	23.0822	0.91		OsEDS1	21.9089	1.2
			23.6148				22.0233
			23.3593				22.0673
		OsPR1	21.2251	1.13		OsPR1	20.4355	1.06
			21.3673				20.4313
			21.4144				20.6124
		OsPR5	22.698	0.75		OsPR5	21.0366	1.32
			22.9191				21.0809
			22.7831				21.0053
	4	OsUBC	20.495	internal reference	4	OsUBC	20.2346	internal reference
			20.2106				20.5194
			20.1036				20.4854
		OsAOS1	19.9307	0.83		OsAOS1	21.4423	0.34
			20.2736				21.7325
			20.2295				21.5565
		OsEDS1	21.7548	1.1		OsEDS1	22.0463	1.16
			21.7526				21.7336
			22.0855				22.0311
		OsPR1	20.2126	1.03		OsPR1	20.1757	0.99
			20.3967				20.5152
			20.2146				20.7927
		OsPR5	21.2423	0.94		OsPR5	21.5788	0.85
			21.182				21.7245
			21.3607				21.3821

## Sheet: Fig. 1
Fig.1a
Fig.1b
Fig.1c				Fig.1d
Fig. 1e
Fig. 1f
Fig. 1g
Fig. 1h
Fig 1i
	Relative transcript level of NcVg	dsGFP	dsVg
		1	0.0926523
		0.498351	0.122815
		1.01	0.0154092
		0.890141	0.140586
		0.786312	0.107329
			0.12
			0.13
Fig 1j
Fig 1k
	H2O2 (nmol/g)		POD (U/g)		CAT (U/mg protein)		MDA (nmol/mg protein)
	dsGFP	dsVg	dsGFP	dsVg	dsGFP	dsVg	dsGFP	dsVg
	5.59012	24.8494	232.466	314.579	3.84409	5.42881	0.220022	0.716846
	3.61481	17.5407	249.793	291.856	3.89417	5.4905	0.220022	0.716846
	8.94815	21.8864	223.728	444.372	4.10206	4.61704	0.2849	0.352734
			281.042	481.534	2.71		0.358422	0.705468
			272.453
Fig 1l
Fig 1m
	Number of feeding holes/cm2	DAB		H2O2 probe
		dsGFP	dsVg	dsGFP	dsVg
		81.7	101.9	77.5	96.5
		95	97.4	74	98
		77.8	90	81.5	87
		83.4	105.8	72.5	86
		85	92	93	117.5
Fig 1n
	Duration	Nc1 (s)		Nc2 (s)		Nc3 (s)		Nc4 (s)
		dsGFP	dsVg	dsGFP	dsVg	dsGFP	dsVg	dsGFP	dsVg
		1134.38	2318.35	25.65	12.6954	392.53	530.57	5583.75	2157.28
		994.53	1092.41	13.2003	24.5025	425.83	414.07	6467.51	2430.03
		350.47	1174.24	10.3275	32.8293	489	529.09	8676.26	6367.09
		750.01	1221.98	39.5118	21.5541	564.16	479.07	9498.5	4423.69
		578	796.35	23.652	15.282	357.05	684.34	9199.34	3025.05
		797.02	969.64	27.16	35.18	467.2	536.06	8087.81	4609.68
		857.12	1558.24	31.06	21.065	536.1	584.32	5684.02	4847.95
		594.32	857.54	29.09	27.02	412.03	426.03	6946.1	4274.02
		978.12	748.45	21.13	23.15	358.08	621.24	7383.05	5547.09
		576.65	684.64	26.25	18.09	474.1	603.05	6357.19	6846.16
		867.3	1079.12	13.32	16.24	584.03	573.01	5378	2556.13
		869.51	563.34	24.08	19.12	497.05	642.43	2106.2	3047.02
		1046.32	753.45	35.01	24.06	362.06	338	4373.01	1976.06

## Sheet: Fig. 2
Fig. 2a
	Relative transcript levels of genes	NcVg		NcRab5		NcRab27a
		V-	V+	V-	V+	V-	V+
		1	3.15209	1	1.79372	1	2.22
		0.56235	1.3911	1.127	3.09443	0.91	1.87
		0.459611	1.45003	1.02	2.9	0.86	3.16
		0.890693	1.16092
			2.69
Fig. 2b
Fig. 2c-i
Fig. 2c-ii
	Number of NcVg colocalized with NcRab5 or NcRab27a per 20×20 μm	NcRab5		NcRab27a
		V-	V+	V-	V+
		16	39	7	23
		24	22	4	24
		10	57	13	17
		12	34	10	21
		30	64	8	7
		7	50	5	26
		12	44	17	28
		33	36	13	6
		29	46	10	8
		33	21	16	13
		29	31	5	23
		10	51	7	7
		17	13	8	11
		9	41	7	10
		4	12	5	24
Fig. 2d-i
Fig. 2d-ii
	Number of vesicles associated with NcVg antibody in cavities per section of one type III-cell	V-	V+
		0	4
		1	4
		1	3
		0	2
		1	4
		0	2
		1	2
		0	0
		1	4
		0	3
		0	0
		0	2
		1	1
		1	0
		1	1
Fig. 2e
Fig. 2f
Fig. 2g

## Sheet: Fig. 3
Fig. 3a
Fig. 3b
		H2O2 (nmol/g)				POD (U/g)				CAT (U/mg protein)				MDA (nmol/mg protein)
		Nf		Feeding		Nf		Feeding		Nf		Feeding		Nf		Feeding
		WT	NcVg2-OE	WT	NcVg2-OE	WT	NcVg2-OE	WT	NcVg2-OE	WT	NcVg2-OE	WT	NcVg2-OE	WT	NcVg2-OE	WT	NcVg2-OE
		1.26835	0.421852	5.64136	4.78128	90.3509	81.3008	220.741	210.267	3.8953	2.24344	6.41743	5.0135	0.211444	0.170213	0.308642	0.277778
		0.897572	0.575761	7.12695	4.23395	95.4737	85.9079	239.114	149.637	2.98493	2.11765	6.60562	5.2845	0.352512	0.191489	0.357143	0.193798
		1.1984	0.701687	5.99321	4.6249	87.7493	70.0483	246.246	156.896	2.84363	2.27984	6.43395	3.41696	0.428208	0.170213	0.337356	0.271739
		0.995514	0.76465	6.11049	4.85947	88.8889	72.9469	240.24		4.40375		5.84401	4.96833		0.148936		0.181159
			0.421852							4.35759
Fig. 3c
		Number of feeding holes/cm2	DAB		H2O2 probe
			WT	NcVg2-OE	WT	NcVg2-OE
			214	103	201	103
			192	109	224	115
			145	92	156	118
			177	107	125	103
			186	95	195	96
Fig. 3d
		Duration	Nc1 (s)		Nc2 (s)		Nc3 (s)		Nc4 (s)
			WT	NcVg2-OE	WT	NcVg2-OE	WT	NcVg2-OE	WT	NcVg2-OE
			732.81	342.94	7.75	15.74	558.95	396.05	7061.63	9351.18
			600.491	371.807	19.29	26.5	443.19	390.32	7020	9402.3
			610.382	378.491	6.16	17.26	511.14	332.5	8335.76	7316.35
			1243.13	417.299	25.43	27.63	421.1	103.88	7138.17	8619.09
			1329	386.152	9.76	15.34	1031.38	100.23	8378.71	9554.38
			602.595	305.708	30.16	50.95	874.12	363.53	7626.43	9869.35
			375.012	394.43	13.03	11.57	578.05	410.38	4462.4	7842.66
			1125.34	546.14	49.56	6.07	635.2	626.28	6353.24	9468.12
			446.73	253.34	37.1	16.13	447.24	664.1	5346.85	8957.26
			637.15	584.18	26.04	29.02	757.17	426.74	4667.23	9957.64
			284.25	217.04	43.3	14.41	806.03	209.45	7894.73	9947.84
			958.05	207.09	9.09	23.03	435.18	873.02	5263.63	5253.73
			1001.01	396.1	4.12	18.21	532.01	135.73	4857.68	6048.05

## Sheet: Fig. 4
Fig. 4a
	JA (ng/mL)		SA (ng/mL)
	V-	V+	V-	V+
	64.4632	59.4124	2618.43	2422.4
	97.8299	41.1179	2662.92	2012.65
	42.6619	54.782	2319.62	2300.27
		62.1229	2642.53	2661.29
Fig. 4b
	Relative transcript level of genes	OSAOS1 (JA)		OsEDS1 (SA)		OsPR1 (SA)		OsPR5 (SA)		OsEIN (ethylene)
		V-	V+	V-	V+	V-	V+	V-	V+	V-	V+
		1	0.85118	1	0.84	1	1.03984	1	0.66	1	0.59
		1.04228	0.992849	0.881841	0.84	1.09	1.13	0.75	0.797463	0.871731	0.841474
		1.30988	1.07	0.94	0.78	0.909979	1.05769	1.15596	0.93	1.01	0.817645
		0.865753	0.97	0.710462	0.791576		1.14957		0.835943	0.680891	0.728052
Fig. 4c
	H2O2 (nmol/g)		POD (U/g)		CAT (U/mg protein)		MDA (nmol/mg protein)
	V-	V+	V-	V+	V-	V+	V-	V+
	7.23457	12.6667	229.675	241.306	4.86777	7.24309	0.257291	0.356612
	6.01052	20.321	237.383	243.14	1.66403	5.95926	0.239235	0.334275
	10.6914	15.6296	224.66	250.485	3.06182	5.09285	0.288092	0.4329
			226.472		4.93398	5.72111
			201.061
Fig. 4d
Fig. 4e
	Number of feeding holes/cm2	DAB		H2O2 probe
		V-	V+	V-	V+
		78.4	107.8	63.6	128.4
		64.4	87.5	70.2	99.6
		60.9	112.2	59.4	100.2
		85.1	96.3	85	114.1
		94.1	100	98.3	93.3
Fig. 4f
	Duration	Nc1 (s)		Nc2 (s)		Nc3 (s)		Nc4 (s)
		V-	V+	V-	V+	V-	V+	V-	V+
		839.606	1693.51	9.46	115.37	1096.4	1150.41	8619.14	4797.25
		854.981	1208.3	11.03	20.06	901.22	756.93	9192.87	5032.97
		565.447	385.441	71.18	15.05	396.53	1289.69	6086.18	5785.06
		579.617	1821.75	7.54	15.89	247.28	666.86	6917.27	7039.81
		1788.76	2608.75	10.2	61.29	420.17	1038.55	6965.32	6774.15
		1177.33	1371.07	17.75	40.98	388.57	992.28	6402.26	3969.74
		263.12	1813.23	19.24	33.6	245.12	980.02	8139.78	4521.5
		746.34	1425.03	23.02	46.12	846.08	1178.08	6854	3210.77
		467.02	967.71	30.12	64.19	735.35	1035.34	9464.73	3635.44
		375.42	1034.75	54.07	54.07	257.75	645.45	6354.7	2264.21
		1245.54	256.12	12.1	14.72	647.23	1264.07	9637.93	4635.63
		496.34	1254.04	27.11	15.03	1005.83	1046.34	5746.23	7733.52
		1056.32	456.02	18.06	76.32	1175.24	486.28	2854.41	4956.02

## Sheet: Fig. 5
Fig. 5a
	Relative transcript level of genes	P8		NcVg
		dsGFP	dsVg	dsGFP	dsVg
		1.03	0.534	1.01633	0.117342
		0.869	0.002	0.743157	0.021157
		1.876	0.01	0.362264	0.021223
		1.299	0.017	0.211489	0.092401
		0.726		0.282836	0.061634
				0.377408	0.041512
Fig. 5b
Fig. 5c
	H2O2 (nmol/g)		POD (U/g)		CAT (U/mg protein)		MDA (nmol/mg protein)
	dsGFP	dsNcVg	dsGFP	dsNcVg	dsGFP	dsNcVg	dsGFP	dsNcVg
	13.1111	28.5844	292.453	414.193	6.10844	8.31381	0.344828	0.535714
	16.4033	21.0947	286.792	410.323	6.62286	7.64628	0.37037	0.47619
	19.1193	21.9177	234.752	347.368	5.80705	7.49291	0.30303	0.666666
		28.5021	238.298
Fig. 5d
	Number of feeding holes/cm2	DAB		H2O2 probe
		dsGFP	dsNcVg	dsGFP	dsNcVg
		62	71	53	72
		55	69	54	68
		56	67	58	65
		50	64	52	70
		68	63	64	64
Fig. 5e
	Duration	Nc1 (s)		Nc2 (s)		Nc3 (s)		Nc4 (s)
		dsGFP	dsNcVg	dsGFP	dsNcVg	dsGFP	dsNcVg	dsGFP	dsNcVg
		2548.64	7250.36	67.804	12.672	1186.05	879.9	4809.79	3176.71
		1479.55	3987.63	7.524	62.04	1612.12	1280.25	5139.13	5176.98
		567.513	9178.08	11.198	20.9	1349.53	940.675	4731.49	4043.83
		1009.26	1350.95	21.054	35.552	749.575	3619.8	5833.65	3832.98
		533.439	4883.62	96.03	11.198	1116.5	1981.6	3538.27	4445.08
		315.765	3586.38	3.388	42.812	573.35	5316.23	6096.27	3538.27
		2108.11	8498.42	16.236	43.714	1427.4	1841.72	5524.87	3069.09
		1560.11	5854.22	34.408	21.054	1067.58	3632.8	5595.51	3047.06
		2417.72	959.455	65.758	44.814	994.45	2409.38	5686.55	4260.44
		490.725	7181.11	78.32	89.848	430.025	1655.22	5723.01	2762.95
		521.316	4037.03	57.53	50.028	1446.7	1625.85	3798.26	3721.17
		745.23	2559.95	63.272	100.672	858.023	3280.34	6459.64	2844.77
		856.024	846.496	47.02	28.556	1024.57	2578.01	6180.66	2435.02

## Sheet: Fig. 6
Fig. 6a
Fig. 6b
Fig. 6c
Fig. 6d
Fig. 6e
Fig. 6f
	GST (U/g)		H2O2 (nmol/g)		GSH (μg/g)		GSSG (μg/g)
	GFP	OsGSTF12-GFP	GFP	OsGSTF12-GFP	GFP	OsGSTF12-GFP	GFP	OsGSTF12-GFP
	0.0414	0.0598	3.88066	2.23457	352.414	321.379	15.7143	33.5714
	0.0506	0.0667	5.44444	1.69959	355.862	331.724	19.2857	37.1429
	0.0529	0.0575	4.74486	2.64609	376.552	314.483	12.1429	26.4286
		0.0759	6.14403	3.13992	345.517	338.621	8.57143	22.8571
			7.00823	2.72839	376.552
				1.61728
Fig. 6g
Fig. 6h
	GST (U/g)		GSH (μg/g)		GSSG (μg/g)
	Non-feeding	Feeding	Non-feeding	Feeding	Non-feeding	Feeding
	0.043542	0.1375	177.034	487.724	23.4	28.9714
	0.057292	0.11	288.414	505.31	20.6143	37.3286
	0.055	0.139792	218.069	528.759	26.1857	40.1143
		0.105417	264.966
Fig. 6i
Fig. 6j
	GST (U/g)		GSH (μg/g)		GSSG (μg/g)
	V-	V+	V-	V+	V-	V+
	0.19	0.275	488.69	327.31	35.4286	46.8571
	0.085	0.35	554.897	465.931	38.2857	41.1429
	0.165	0.265	486.621	348.113	32.5714	61.1429
	0.02			420.414	41.1429	58.2857
Fig. 6k
Fig. 6l
	GST (U/g)				GSH (μg/g)				GSSG (μg/g)
	V-		V+		V-		V+		V-		V+
	dsGFP	dsNcVg	dsGFP	dsNcVg	dsGFP	dsNcVg	dsGFP	dsNcVg	dsGFP	dsNcVg	dsGFP	dsNcVg
	0.0825	0.045832	0.22	0.198	415.517	855.173	425.793	599.586	32.1429	21.4286	42.3429	21.9857
	0.1375	0.0275	0.234666	0.117334	570.69	829.31	385.448	469.241	28.5714	10.7143	50.4857	42.3429
	0.165	0.009168	0.344666	0.11	518.966	950.121	413.379	484.759	46.4286	14.2857	62.7121	13.8429
			0.293334	0.117334	544.827		376.138	475.448			66.7715	34.2121

## Sheet: Fig. 7
Fig. 7a
	GST (U/g)				GSH (μg/g)				GSSG (μg/g)
	Nf		Feeding		Nf		Feeding		Nf		Feeding
	WT	OsGSTF12-KO	WT	OsGSTF12-KO	WT	OsGSTF12-KO	WT	OsGSTF12-KO	WT	OsGSTF12-KO	WT	OsGSTF12-KO
	0.058	0.04125	0.118063	0.058925	236.991	590.345	494.069	559.185	22.4571	16.25	30.3572	24.5714
	0.065312	0.0483313	0.10475	0.0681875	249.53	631.724	518.896	554.248	25.1357	17.3214	39.2857	19.6428
	0.059813	0.03813	0.120125	0.0680938	254.232	597.241	482.023	586.771	24.5286	11.9643	42.5	24.2857
			0.136813	0.0591875
				0.0593
Fig. 7b
	H2O2 (nmol/g)				POD (U/g)				CAT (U/mg protein)				MDA (nmol/mg protein)
	Nf		Feeding		Nf		Feeding		Nf		Feeding		Nf		Feeding
	WT	OsGSTF12-KO	WT	OsGSTF12-KO	WT	OsGSTF12-KO	WT	OsGSTF12-KO	WT	OsGSTF12-KO	WT	OsGSTF12-KO	WT	OsGSTF12-KO	WT	OsGSTF12-KO
	0.929012	2.15329	6.32304	6.54939	163.626	183.766	216.842	229.594	0.73712	2.04153	4.27829	6.18379	0.147059	0.25	0.308642	0.50813
	1.22737	2.0607	4.77984	7.53704	164.732	227.598	214.737	234.146	0.789513	2.11019	4.40375	6.02222	0.064433	0.506757	0.357143	0.625
	1.25823	2.35905	6.47284	8.56584	178.443	237.891	210.598	223.492	0.76099	1.31151	4.2893	5.12589	0.121359	0.454545	0.287356	0.496032
	1.43313	2.28704	4.77984	7.08436	179.284		213.333	226.032			3.89601	6.0509
	0.712963	1.56687	6.42593	7.10494
Fig. 7c
	Number of feeding holes/cm2	DAB		H2O2 probe
		WT	OsGSTF12-KO	WT	OsGSTF12-KO
		70	103	91	103
		56	107	75	115
		63	92	73	100
		75	89	75	90
		85	79	64	84
Fig. 7d
	Duration	Nc1 (s)		Nc2 (s)		Nc3 (s)		Nc4 (s)
		WT	OsGSTF12-KO	WT	OsGSTF12-KO	WT	OsGSTF12-KO	WT	OsGSTF12-KO
		352.37	1917.42	12.4	68.048	540.033	1192.01	6526.86	5025
		1163.19	3875.71	30.864	26.672	460.59	882.973	7461.63	4821.59
		338.64	3560.35	9.856	48.992	726.635	2087.25	7020	6116.3
		953.16	2434.95	40.688	54.064	576.147	1247.73	7909.66	3662
		483.73	4003.88	15.616	23.84	664.482	636.103	6335.76	5218.57
		968.86	1734.61	26.145	11.44	1058.85	1067.35	7738.17	5894.43
		857.03	3244.14	15.052	22.432	845.24	957.13	8056.35	5585.11
		1056.2	1092.15	38.147	26.736	1125.05	346.05	7645.15	6032.63
		754.35	3907.04	11.052	46.053	846.24	1946.02	6033.08	5326.11
		674.15	3877.1	32.05	51.178	605.85	1457.15	7564.52	4642.03
		1537.67	778.7	10.19	16.093	411.94	1068.63	5446.12	5075.14
		1478.19	2758.46	57.14	43.027	373.05	395.84	4671.06	5903.03
		957.64	978.14	13.52	20.16	527.19	1366.36	3953.09	4821
Fig. 7e
Fig. 7f
	GST (U/g)				GSH (μg/g)				GSSG (μg/g)
	Nf		Feeding		Nf		Feeding		Nf		Feeding
	WT	NcVg2-OE	WT	NcVg2-OE	WT	NcVg2-OE	WT	NcVg2-OE	WT	NcVg2-OE	WT	NcVg2-OE
	0.058438	0.272709	0.22275	0.322688	238.138	200.897	466.207	448.966	18.5714	52.0714	32.7857	82.8572
	0.071042	0.443438	0.107249	0.425163	257.793	180.207	542.069	424.828	31.0714	55.9286	36.6429	65
	0.074479	0.171875	0.061875	0.384337	244.345	176.069	511.034	435.172	23.9286	43.0714	39.8571	73.9286
	0.044688	0.297917		0.223925			483.448	376.552		65.5714
	0.033229	0.340313					500.69
	0.077917	0.292188
		0.435417
		0.281875

## Sheet: Fig. 8
Fig. 8a
Fig. 8b
	H2O2 (nmol/g)			POD (U/g)			CAT (U/mg protein)			MDA (nmol/mg protein)
	NcVg2-OE	WT	OsGSTF12-KO	NcVg2-OE	WT	OsGSTF12-KO	NcVg2-OE	WT	OsGSTF12-KO	NcVg2-OE	WT	OsGSTF12-KO
	12.6358	14.8107	16.3716	221.294	252.815	283.932	3.85472	5.84295	10.1827	0.190638	0.236817	0.934
	11.1296	14.1934	18.1916	164.601	223.025	308.137	4.12942	6.47739	9.31258	0.214467	0.344814	1.2423
	12.5802	15.1646	16.5996	172.585	280.871	314.442	3.14569	4.26544	11.3512	0.130638	0.399592	1.153
					264.264	317.117		6.60562	10.5324	0.146809		0.574
								7.53638	11.3191
Fig. 8c
	DAB			H2O2 probe
	NcVg2-OE	WT	OsGSTF12-KO	NcVg2-OE	WT	OsGSTF12-KO
	36	63	135	36	68	115
	37	69	125	38	76	125
	26	74	147	28	74	137
	30	70	106	30	70	120
	32	65	100	33	65	116
Fig. 8d
	GST (U/g)			GSH (μg/g)			GSSG (μg/g)
	NcVg2-OE	WT	OsGSTF12-KO	NcVg2-OE	WT	OsGSTF12-KO	NcVg2-OE	WT	OsGSTF12-KO
	0.453291	0.258272	0.200147	293.313	394.635	470.034	83.5714	47.8571	34.2857
	0.453291	0.258272	0.195022	278.975	411.021	511.058	82.1429	40.7143	33.5714
	0.421666	0.300438	0.229209	297.41	365.617	430.815	76.4286	55	38.4286
	0.411125	0.253	0.241375	319.941
	0.521813
Fig. 8e
	Transmission rate (%)	NcVg2-OE	WT	OsGSTF12-KO
		66	40	16
		52	44	12
		60	38	22
Fig. 8f
	H2O2 (nmol/g)					GST (U/g)					GSH (μg/g)
	GFP	NcVg1-GFP	NcVg2-GFP	NcVg3-GFP	NcVg4-GFP	GFP	NcVg1-GFP	NcVg2-GFP	NcVg3-GFP	NcVg4-GFP	GFP	NcVg1-GFP	NcVg2-GFP	NcVg3-GFP	NcVg4-GFP
	21.308	16.868	7.468	19.188	9.188	0.025208	0.029792	0.04125	0.036667	0.026042	400.69	380	359.31	416.767	369.655
	19.828	17.188	7.388	23.108	13.108	0.034375	0.04125	0.036667	0.018333	0.031458	404.138	393.793	386.897	411.034	366.207
	17.668	15.908	6.348	20.468	10.468	0.029792	0.04125	0.048125	0.025208	0.030917	414.483	383.448	362.759	399.562	369.655
	28.628	18.068	5.468	18.988	12.988	0.0275	0.029792	0.043542	0.020625	0.033458	421.379	390.345	345.517	404.164	373.103
	20.588	14.068	5.308	13.548	13.548		0.016042	0.050417	0.032083				376.552	400.69
	17.508	16.388	3.748	14.428	14.428
Fig. 8g
	H2O2 (nmol/g)					GST (U/g)					GSH (μg/g)					GSSG (μg/g)
	His-GFP	His-NcVg1	His-NcVg2	His-NcVg3	His-NcVg4	His-GFP	His-NcVg1	His-NcVg2	His-NcVg3	His-NcVg4	His-GFP	His-NcVg1	His-NcVg2	His-NcVg3	His-NcVg4	His-GFP	His-NcVg1	His-NcVg2	His-NcVg3	His-NcVg4
	8.9	12.6	8.8	11.3	9.9	0.24	0.27	0.46	0.23	0.22	398	439	313	436	532	39	44	72	54	30
	11.7	10.2	9.2	12.8	10.7	0.31	0.28	0.38	0.29	0.27	411	521	274	513	472	45	48	59	37	45
	13.4	15.5	7.1	12.1	12.5	0.21	0.16	0.51	0.18	0.19	373	468	189	385	358	51	53	83	41	46
	11.3	13.8	8.4	15.6	11.3	0.29	0.25	0.44	0.25	0.31	387	369	278	434	409	47	50	66	49	52

[truncated: 11 more sheets: Fig. 9, Supplementary Fig. 1, Supplementary Fig. 2, Supplementary Fig. 3, Supplementary Fig. 4, Supplementary Fig. 5, Supplementary Fig. 6, Supplementary Fig. 7, Supplementary Fig. 8, Supplementary Fig. 9, Supplementary Table 1 ]
